# Supplementary material for: Disparities in spatially variable gene calling highlight the need for benchmarking spatial transcriptomics methods
Source: Genome Biol. 2023 Sep 18;24:209. doi: 10.1186/s13059-023-03045-1 (PMC10506280; doi:10.1186/s13059-023-03045-1)
Supplement: Supplementary file 2 — Additional file 2: Table S1. Reported statistic and associated p-value from each combination of pairwise comparison of results between SpatialDE, SPARK-X, scGCO and Squidpy when reported p-values were compared using the Wilcoxon signed rank test. Table S2. Sensitivity and specificity of Squidpy, SPARK-X, SpatialDE and scGCO when used to analyse both simulated datasets generated with SRTsim. Sensitivity and specificity are reported over a range of q-value cut-offs, from 0.01-1.0. Table S3. Packages included for identification of SVGs in benchmarking study. The packages are ordered by assumptions made on distribution of gene expression. The rows highlighted in blue indicate grouped packages using graph-based methods. Table S4. Overview of publicly available 10X Visium datasets to be included in benchmarking process. FF indicates tissues that are fresh frozen and FFPE indicates tissues that are formalin-fixed paraffin-embedded. The filtered output files and imaging data from the Space Ranger v1.0.0, v1.2.0 or V1.3.0 pipeline were downloaded for each dataset. [file 13059_2023_3045_MOESM2_ESM.xlsx]

## Sheet: Table S1
	SpatialDE vs SPARK-X		SpatialDE vs scGCO		SPARK-X vs scGCO		SpatialDE vs Squidpy		SPARK-X vs Squidpy		scGCO vs Squidpy
Dataset	Statistic	pval	Statistic2	pval2	Statistic3	pval3	Statistic4	pval4	Statistic5	pval5	Statistic6	Pval6
FF Left Ventricle	206176	2.02048e-114	132.689	0	139.066	0	134.067	0	140.157	0	144.371	0
FF Invasive Ductal Carcinoma Breast Tissue​	21152130	0	57910251	0	85223017	9.54374e-34	20.8701	1.0015e-96	54.8104	0	123.997	0
FF Lymph Nodes	41.0193	0	-47.3405	0	-106.38	0	84.3618	0	122.178	0	147.579	0
FF Cerebellum	-47.5268	0	-62.142	0	140.078	0	11.2122	3.55147e-29	54.2259	0	104.087	0
FF Endometrial Adenocarcinoma Ovarian Tissue	69.5839	0	15.7699	5.00945e-56	-88.6388	0	65.3486	0	117.032	0	163.339	0
FF Mouse Brain Coronal Section	-47.5268	0	-62.142	0	3.73277	0.000189386	11.2122	3.55147e-29	54.2259	0	104.087	0
FFPE Prostate	3029129	0	31941183	0	14309788	0	74.0693	0	136.63	0	101.933	0
FFPE Adenocarcinoma Prostate​	38066327	4.52872e-255	14390837	0	28665416	0	-16.5833	9.20265e-62	-3.41801	0.0006308	115.907	0
FFPE Invasive Ductal Carcinoma Breast Tissue​	7371942	0	42578218	7.73778e-138	30211021	0	39.5056	0	77.2334	0	102.704	0

## Sheet: Table S2
		Squidpy	SPARK-X	SpatialDE	scGCO
SRTsim data low signal	Sensitivity - qval 1.0	0.551	1	1	1
	Specificity - qval 1.0	1	0	0	0
	Sensitivity - qval 0.5	0.551	1	1	1
	Specificity - qval 0.5	1	0.995	0.999	0
	Sensitivity - qval 0.4	0.551	1	1	1
	Specificity - qval 0.4	1	0.996	0.999	7e-05
	Sensitivity - qval 0.3	0.551	1	1	1
	Specificity - qval 0.3	1	0.997	0.999	7e-05
	Sensitivity - qval 0.2	0.551	1	1	1
	Specificity - qval 0.2	1	0.998	0.999	7e-05
	Sensitivity - qval 0.1	0.551	1	1	1
	Specificity - qval 0.1	1	0.999	0.999	7e-05
	Sensitivity - qval 0.09	0.551	1	1	1
	Specificity - qval 0.09	1	0.999	0.999	7e-05
	Sensitivity - qval 0.08	0.551	1	1	1
	Specificity - qval 0.08	1	0.999	0.999	7e-05
	Sensitivity - qval 0.07	0.551	1	1	1
	Specificity - qval 0.07	1	0.999	0.999	7e-05
	Sensitivity - qval 0.06	0.551	1	1	1
	Specificity - qval 0.06	1	0.999	0.999	7e-05
	Sensitivity - qval 0.05	0.551	1	1	1
	Specificity - qval 0.05	1	0.999	1	7e-05
	Sensitivity - qval 0.04	0.551	1	1	1
	Specificity - qval 0.04	1	0.999	1	7e-05
	Sensitivity - qval 0.03	0.551	1	1	1
	Specificity - qval 0.03	1	0.999	1	0.0003
	Sensitivity - qval 0.02	0.551	1	1	1
	Specificity - qval 0.02	1	0.999	1	0.0004
	Sensitivity - qval 0.01	0.551	1	1	1
	Specificity - qval 0.01	1	0.999	1	0.0032
SRTsim data high signal		Squidpy	SPARK-X	SpatialDE	scGCO
	Sensitivity - qval 1.0	1	1	1	1
	Specificity - qval 1.0	1	0	1	0
	Sensitivity - qval 0.5	1	1	1	1
	Specificity - qval 0.5	1	0.995	1	0
	Sensitivity - qval 0.4	1	1	1	1
	Specificity - qval 0.4	1	0.996	1	0.011
	Sensitivity - qval 0.3	1	1	1	1
	Specificity - qval 0.3	1	0.997	1	0.011
	Sensitivity - qval 0.2	1	1	1	1
	Specificity - qval 0.2	1	0.998	1	0.012
	Sensitivity - qval 0.1	1	1	1	1
	Specificity - qval 0.1	1	0.999	1	0.012
	Sensitivity - qval 0.09	1	1	1	1
	Specificity - qval 0.09	1	0.999	1	0.012
	Sensitivity - qval 0.08	1	1	1	1
	Specificity - qval 0.08	1	0.999	1	0.012
	Sensitivity - qval 0.07	1	1	1	1
	Specificity - qval 0.07	1	0.999	1	0.012
	Sensitivity - qval 0.06	1	1	1	1
	Specificity - qval 0.06	1	0.999	1	0.012
	Sensitivity - qval 0.05	1	1	1	1
	Specificity - qval 0.05	1	0.999	1	0.012
	Sensitivity - qval 0.04	1	1	1	1
	Specificity - qval 0.04	1	0.999	1	0.013
	Sensitivity - qval 0.03	1	1	1	1
	Specificity - qval 0.03	1	0.999	1	0.014
	Sensitivity - qval 0.02	1	1	1	1
	Specificity - qval 0.02	1	0.999	1	0.014
	Sensitivity - qval 0.01	1	1	1	1
	Specificity - qval 0.01	1	0.999	1	0.022

## Sheet: Table S3
Packages Tested	Underlying Algorithm	Assumed Distribution of Gene Expression	Programming Language
SpatialDE	Gaussian Process Regression	Negative Binomial Distribution	Python
Seurat	Mark Point Process	Negative Binomial Distribution	R
SPARK-X	Non-Parametric Covariance Test	No Assumption	R
SpaGCN	Graph Convolution Network Analysis	No Assumption	Python
scGCO	Graph Cut Algorithm	No Assumption	Python
Squidpy	Moran's I Global Spatial Auto-Correlation	No Assumption	Python

## Sheet: Table S4
Visium V1 Chemistry Human Datasets Tested	Tissue Preservation Method	Link To Dataset
FF Left Ventricle	Fresh Frozen	https://www.10xgenomics.com/resources/datasets/human-heart-1-standard-1-0-0
FF Invasive Ductal Carcinoma Breast Tissue	Fresh Frozen	https://www.10xgenomics.com/resources/datasets/human-breast-cancer-block-a-section-1-1-standard-1-0-0
FF Lymph Node	Fresh Frozen	https://www.10xgenomics.com/resources/datasets/human-lymph-node-1-standard-1-0-0
FF Cerebellum	Fresh Frozen	https://www.10xgenomics.com/resources/datasets/human-cerebellum-whole-transcriptome-analysis-1-standard-1-2-0
FF Endometrial Adenocarcinoma Ovarian Tissue	Fresh Frozen	https://www.10xgenomics.com/resources/datasets/human-ovarian-cancer-whole-transcriptome-analysis-stains-dapi-anti-pan-ck-anti-cd-45-1-standard-1-2-0
FF Mouse Brain Coronal Section	Fresh Frozen	https://www.10xgenomics.com/resources/datasets/mouse-brain-section-coronal-1-standard-1-1-0
FFPE Prostate	Formalin-Fixed Paraffin-Embedded	https://www.10xgenomics.com/resources/datasets/normal-human-prostate-ffpe-1-standard-1-3-0
FFPE Adenocarcinoma Prostate	Formalin-Fixed Paraffin-Embedded	https://www.10xgenomics.com/resources/datasets/human-prostate-cancer-adenocarcinoma-with-invasive-carcinoma-ffpe-1-standard-1-3-0
FFPE Invasive Ductal Carcinoma Breast Tissue	Formalin-Fixed Paraffin-Embedded	https://www.10xgenomics.com/resources/datasets/human-breast-cancer-ductal-carcinoma-in-situ-invasive-carcinoma-ffpe-1-standard-1-3-0
